# Supplementary material for: A new species of spotted leaf frog, genus Phasmahyla (Amphibia, Phyllomedusidae) from Southeast Brazil
Source: PeerJ. 2018 May 30;6:e4900. doi: 10.7717/peerj.4900 (PMC5984584; doi:10.7717/peerj.4900)
Supplement: Supplemental Information 2 [file peerj-06-4900-s002.xlsx]

## Sheet: Distance P
				1	2	3	4	5	6	7	8	9	10	11	12	13	14	15	16	17	18	19	20	21	22	23	24	25	26	27
1	KF955305.1	Boana	alfaroi
2	AY843715	Phasmahyla	cochranae	0.2
3	KU495415	Phasmahyla	cochranae	0.2	0
4	KU495416	Phasmahyla	cochranae	0.21	0	0
5	KU495417	Phasmahyla	cochranae	0.2	0	0	0
6	KU517258	Phasmahyla	cruzi	0.2	0.05	0.05	0.05	0.05
7	KU517344.1	Phasmahyla	cruzi	0.2	0.05	0.05	0.05	0.05	0
8	KU517345	Phasmahyla	cruzi	0.2	0.05	0.05	0.05	0.05	0	0
9	KU517346.1	Phasmahyla	cruzi	0.2	0.05	0.05	0.05	0.05	0	0	0
10	KU517350	Phasmahyla	cruzi	0.2	0.05	0.05	0.05	0.05	0	0	0	0
11	KU517351.1	Phasmahyla	cruzi	0.2	0.05	0.05	0.05	0.05	0	0	0	0	0
12	KU517352.1	Phasmahyla	cruzi	0.2	0.05	0.05	0.05	0.05	0	0	0	0	0	0
13	KU517353.1	Phasmahyla	cruzi	0.2	0.05	0.05	0.05	0.05	0	0	0	0	0	0	0
14	KU517354.1	Phasmahyla	cruzi	0.2	0.05	0.05	0.05	0.05	0	0	0	0	0	0	0	0
15	KU517355.1	Phasmahyla	cruzi	0.2	0.05	0.05	0.05	0.05	0	0	0	0	0	0	0	0	0
16	KU517356	Phasmahyla	cruzi	0.2	0.05	0.05	0.05	0.05	0	0	0	0	0	0	0	0	0	0
17	KU517357	Phasmahyla	cruzi	0.2	0.05	0.05	0.05	0.05	0	0	0	0	0	0	0	0	0	0	0
18	GQ366231	Phasmahyla	exilis	0.19	0.07	0.07	0.07	0.07	0.06	0.06	0.06	0.06	0.06	0.06	0.06	0.06	0.06	0.06	0.06	0.06
19	AY843716	Phasmahyla	guttata	0.2	0.05	0.05	0.05	0.05	0	0	0	0	0	0	0	0	0	0	0	0	0.06
20	GQ366232.1	Phasmahyla	guttata	0.18	0.05	0.05	0.05	0.05	0.03	0.03	0.03	0.03	0.03	0.03	0.03	0.03	0.03	0.03	0.03	0.03	0.05	0.03
21	GQ366233	Phasmahyla	jandaia	0.18	0.05	0.05	0.05	0.05	0.03	0.03	0.03	0.03	0.03	0.03	0.03	0.03	0.03	0.03	0.03	0.03	0.05	0.03	0.02
22	MG954000	Phasmahyla	lisbella sp. nov.	0.19	0.06	0.06	0.06	0.06	0.05	0.04	0.05	0.04	0.05	0.04	0.04	0.04	0.04	0.04	0.05	0.05	0.06	0.04	0.04	0.03
23	MG954001	Phasmahyla	lisbella sp. nov.	0.19	0.06	0.06	0.06	0.06	0.05	0.04	0.05	0.04	0.05	0.04	0.04	0.04	0.04	0.04	0.05	0.05	0.06	0.04	0.04	0.03	0
24	KM387517	Phasmahyla	spectabilis	0.2	0.06	0.06	0.06	0.06	0.05	0.04	0.05	0.04	0.05	0.04	0.04	0.04	0.04	0.04	0.05	0.05	0.06	0.04	0.05	0.05	0.04	0.04
25	JF789937	Phyllomedusa	camba	0.22	0.16	0.16	0.16	0.16	0.15	0.15	0.15	0.15	0.15	0.15	0.15	0.15	0.15	0.15	0.15	0.15	0.16	0.15	0.13	0.13	0.12	0.12	0.15
26	KU495425	Phyllomedusa	distincta	0.23	0.17	0.17	0.18	0.17	0.17	0.17	0.17	0.17	0.17	0.17	0.17	0.17	0.17	0.17	0.17	0.17	0.18	0.17	0.16	0.16	0.16	0.16	0.18	0.11
27	GQ366269	Phyllomedusa	megacephala	0.22	0.12	0.12	0.13	0.12	0.11	0.11	0.11	0.11	0.11	0.11	0.11	0.11	0.11	0.11	0.11	0.11	0.13	0.11	0.11	0.1	0.11	0.11	0.11	0.11	0.14
28	GQ366236	Phyllomedusa	rohdei	0.21	0.12	0.12	0.12	0.12	0.11	0.11	0.11	0.11	0.11	0.11	0.11	0.11	0.11	0.11	0.11	0.11	0.13	0.11	0.11	0.11	0.11	0.11	0.13	0.11	0.13	0.04
